# Supplementary material for: Economic Evaluation of a Geriatric Oncology Clinic
Source: Cancers (Basel). 2022 Feb 3;14(3):789. doi: 10.3390/cancers14030789 (PMC8833958; doi:10.3390/cancers14030789)
Supplement: Supplementary file 1 [file cancers-14-00789-s001.zip]

Archive with 1 entries (1 files):
- cancers-1573302-supplementary.pdf
